# Supplementary material for: Erythropoietin Interacts with Specific S100 Proteins
Source: Biomolecules. 2022 Jan 12;12(1):120. doi: 10.3390/biom12010120 (PMC8773746; doi:10.3390/biom12010120)
Supplement: Supplementary file 1 [file biomolecules-12-00120-s001.zip]

Archive with 1 entries (1 files):
- biomolecules-1513431-supplementary.pdf
